# Supplementary material for: Using natural biostimulants for enhancing defense response of tomatoes against aphids
Source: PLoS One. 2026 Jan 21;21(1):e0340827. doi: 10.1371/journal.pone.0340827 (PMC12822957; doi:10.1371/journal.pone.0340827)
Supplement: S1 File — (XLSX) [file pone.0340827.s001.xlsx]

## Sheet: figure 1
trt	date	adults	nymphs
CONTROL	1	4	7
CONTROL	1	5	16
CONTROL	1	5	15
CONTROL	1	5	10
CONTROL	1	5	4
CONTROL	1	5	11
CONTROL	1	5	35
CONTROL	1	5	1
CONTROL	1	5	6
CONTROL	1	4	0
Trichoderma	1	2	16
Trichoderma	1	1	0
Trichoderma	1	0	0
Trichoderma	1	1	0
Trichoderma	1	2	0
Trichoderma	1	2	1
Trichoderma	1	3	1
Trichoderma	1	1	0
Trichoderma	1	3	3
Trichoderma	1	2	5
Bion	1	4	0
Bion	1	2	0
Bion	1	4	0
Bion	1	2	0
Bion	1	3	0
Bion	1	3	0
Bion	1	3	0
Bion	1	1	0
Bion	1	4	0
Bion	1	4	0
B subtilis	1	3	0
B subtilis	1	4	2
B subtilis	1	2	0
B subtilis	1	5	0
B subtilis	1	1	0
B subtilis	1	3	0
B subtilis	1	2	0
B subtilis	1	2	0
B subtilis	1	2	0
B subtilis	1	2	0
Micro. Algue	1	1	0
Micro. Algue	1	3	0
Micro. Algue	1	2	0
Micro. Algue	1	1	0
Micro. Algue	1	2	0
Micro. Algue	1	1	0
Micro. Algue	1	0	0
Micro. Algue	1	2	0
Micro. Algue	1	3	0
Micro. Algue	1	3	0
EO rosemary	1	1	0
EO rosemary	1	2	0
EO rosemary	1	3	0
EO rosemary	1	2	0
EO rosemary	1	2	1
EO rosemary	1	0	0
EO rosemary	1	0	0
EO rosemary	1	2	0
EO rosemary	1	2	0
EO rosemary	1	2	0

## Sheet: figure 2
trt	date	adults	nymphs
CONTROL	2	2	13
CONTROL	2	1	9
CONTROL	2	1	9
CONTROL	2	2	5
CONTROL	2	0	2
CONTROL	2	1	0
CONTROL	2	1	14
CONTROL	2	0	1
CONTROL	2	0	3
CONTROL	2	0	0
Trichoderma	2	0	0
Trichoderma	2	0	0
Trichoderma	2	0	0
Trichoderma	2	0	0
Trichoderma	2	0	0
Trichoderma	2	0	0
Trichoderma	2	0	0
Trichoderma	2	0	0
Trichoderma	2	0	1
Trichoderma	2	0	3
Bion	2	0	0
Bion	2	0	0
Bion	2	0	0
Bion	2	0	0
Bion	2	0	0
Bion	2	0	0
Bion	2	0	0
Bion	2	0	0
Bion	2	0	0
Bion	2	0	0
B subtilis	2	0	1
B subtilis	2	0	0
B subtilis	2	0	2
B subtilis	2	0	0
B subtilis	2	0	0
B subtilis	2	0	0
B subtilis	2	0	0
B subtilis	2	0	0
B subtilis	2	0	0
B subtilis	2	0	0
Micro. Algue	2	0	0
Micro. Algue	2	0	0
Micro. Algue	2	0	0
Micro. Algue	2	0	0
Micro. Algue	2	0	0
Micro. Algue	2	0	0
Micro. Algue	2	0	0
Micro. Algue	2	0	0
Micro. Algue	2	0	0
Micro. Algue	2	0	0
EO rosemary	2	0	0
EO rosemary	2	0	0
EO rosemary	2	0	0
EO rosemary	2	0	0
EO rosemary	2	0	0
EO rosemary	2	0	0
EO rosemary	2	0	0
EO rosemary	2	0	0
EO rosemary	2	0	0
EO rosemary	2	0	0

## Sheet: figure 3
Trt	adults	nymphs
CONTROL	3	4
CONTROL	3	4
CONTROL	5	8
CONTROL	2	8
CONTROL	2	6
CONTROL	4	5
CONTROL	2	5
CONTROL	3	5
CONTROL	4	8
CONTROL	3	4
Trichoderma	1	0
Trichoderma	2	0
Trichoderma	1	0
Trichoderma	2	0
Trichoderma	2	5
Trichoderma	1	1
Trichoderma	2	2
Trichoderma	3	6
Trichoderma	1	2
Trichoderma	0	0
Bion	3	0
Bion	2	0
Bion	1	0
Bion	0	0
Bion	0	0
Bion	0	0
Bion	0	0
Bion	0	0
Bion	0	0
Bion	0	0
B subtilis	3	2
B subtilis	1	0
B subtilis	1	0
B subtilis	1	0
B subtilis	3	4
B subtilis	2	2
B subtilis	2	1
B subtilis	1	5
B subtilis	1	2
B subtilis	2	6
Micro. Algue	3	1
Micro. Algue	0	4
Micro. Algue	3	0
Micro. Algue	1	3
Micro. Algue	0	0
Micro. Algue	0	0
Micro. Algue	2	4
Micro. Algue	1	3
Micro. Algue	3	4
Micro. Algue	3	0
EO rosemary	0	0
EO rosemary	1	1
EO rosemary	0	0
EO rosemary	0	0
EO rosemary	3	4
EO rosemary	1	6
EO rosemary	0	2
EO rosemary	0	2
EO rosemary	2	0
EO rosemary	0	0

## Sheet: figure 4
Trt	adults	nymphs
CONTROL	1	6
CONTROL	2	7
CONTROL	1	3
CONTROL	4	8
CONTROL	2	2
CONTROL	2	4
CONTROL	2	6
CONTROL	1	8
CONTROL	1	8
CONTROL	2	4
Trichoderma	1	3
Trichoderma	0	0
Trichoderma	1	1
Trichoderma	0	0
Trichoderma	0	5
Trichoderma	0	3
Trichoderma	0	2
Trichoderma	2	3
Trichoderma	0	1
Trichoderma	0	0
Bion	0	0
Bion	0	0
Bion	0	1
Bion	0	0
Bion	0	0
Bion	0	0
Bion	0	0
Bion	0	0
Bion	0	0
Bion	0	0
B subtilis	0	6
B subtilis	0	0
B subtilis	0	0
B subtilis	0	0
B subtilis	0	0
B subtilis	0	0
B subtilis	1	1
B subtilis	0	3
B subtilis	3	5
B subtilis	2	4
Micro. Algue	0	0
Micro. Algue	1	1
Micro. Algue	0	0
Micro. Algue	0	0
Micro. Algue	3	4
Micro. Algue	1	6
Micro. Algue	0	2
Micro. Algue	0	2
Micro. Algue	2	0
Micro. Algue	0	0
EO rosemary	0	0
EO rosemary	0	1
EO rosemary	0	0
EO rosemary	1	3
EO rosemary	0	0
EO rosemary	0	0
EO rosemary	0	1
EO rosemary	0	1
EO rosemary	0	1
EO rosemary	0	3

## Sheet: table 5
Trt	time	adults	nymphs
control	24h	2	6
control	24h	2	5
control	24h	2	10
Bion	24h	0	0
Bion	24h	2	0
Bion	24h	1	0
EO Rosemary	24h	1	1
EO Rosemary	24h	1	3
EO Rosemary	24h	0	0
B subtilis	24h	2	2
B subtilis	24h	1	0
B subtilis	24h	1	2
Trichoderma	24h	1	3
Trichoderma	24h	1	0
Trichoderma	24h	1	0
Micro-Algue	24h	2	0
Micro-Algue	24h	1	0
Micro-Algue	24h	2	0
control	48h	3	1
control	48h	3	0
control	48h	3	5
Bion	48h	2	0
Bion	48h	1	2
Bion	48h	1	0
EO Rosemary	48h	3	0
EO Rosemary	48h	2	0
EO Rosemary	48h	3	0
B subtilis	48h	3	0
B subtilis	48h	3	0
B subtilis	48h	2	2
Trichoderma	48h	2	0
Trichoderma	48h	2	0
Trichoderma	48h	2	0
Micro-Algue	48h	3	0
Micro-Algue	48h	2	0
Micro-Algue	48h	2	0
control	72h	3	1
control	72h	3	0
control	72h	3	5
Bion	72h	1	0
Bion	72h	1	1
Bion	72h	2	0
EO Rosemary	72h	2	1
EO Rosemary	72h	2	2
EO Rosemary	72h	2	0
B subtilis	72h	1	0
B subtilis	72h	2	0
B subtilis	72h	2	4
Trichoderma	72h	2	2
Trichoderma	72h	2	0
Trichoderma	72h	2	0
Micro-Algue	72h	2	0
Micro-Algue	72h	2	0
Micro-Algue	72h	2	0
control	120h	2	6
control	120h	2	5
control	120h	2	10
Bion	120h	0	0
Bion	120h	2	0
Bion	120h	1	0
EO Rosemary	120h	1	1
EO Rosemary	120h	1	3
EO Rosemary	120h	0	0
B subtilis	120h	2	2
B subtilis	120h	1	0
B subtilis	120h	1	2
Trichoderma	120h	1	3
Trichoderma	120h	1	0
Trichoderma	120h	1	0
Micro-Algue	120h	2	0
Micro-Algue	120h	1	0
Micro-Algue	120h	2	0
